# Supplementary material for: Development, Validation and Application of an ICP-SFMS Method for the Determination of Metals in Protein Powder Samples, Sourced in Ireland, with Risk Assessment for Irish Consumers
Source: Molecules. 2021 Jul 18;26(14):4347. doi: 10.3390/molecules26144347 (PMC8308007; doi:10.3390/molecules26144347)
Supplement: Supplementary file 1 [file molecules-26-04347-s001.zip]

Archive with 1 entries (1 files):
- molecules-1206981-supplementary.pdf
